# Supplementary material for: Autophagy Is Suppressed in Peripheral Blood Mononuclear Cells During Chronic Obstructive Pulmonary Disease
Source: Int J Mol Sci. 2026 Jun 13;27(12):5337. doi: 10.3390/ijms27125337 (PMC13299432; doi:10.3390/ijms27125337)
Supplement: Supplementary file 1 [file ijms-27-05337-s001.zip]

Archive with 1 entries (1 files):
- ijms-4224930-supplementary.pdf
